# Supplementary material for: Developmental Patterns and Risk Factors of Scoliosis After Hemipelvectomy for the Pelvic Bone Tumor
Source: Diagnostics (Basel). 2024 Oct 27;14(21):2392. doi: 10.3390/diagnostics14212392 (PMC11545142; doi:10.3390/diagnostics14212392)
Supplement: Supplementary file 1 [file diagnostics-14-02392-s001.zip]

Archive with 1 entries (1 files):
- diagnostics-3262334-supplementary.xlsx
