# Supplementary material for: Developmental Patterns and Risk Factors of Scoliosis After Hemipelvectomy for the Pelvic Bone Tumor
Source: Diagnostics (Basel). 2024 Oct 27;14(21):2392. doi: 10.3390/diagnostics14212392 (PMC11545142; doi:10.3390/diagnostics14212392)
Supplement: Supplementary file 1 [file diagnostics-14-02392-s001.zip › diagnostics-3262334-supplementary.xlsx]

## Sheet: Sheet1
Table S1 Detailed clinical summary
No.	Sex	Age	Diagnosis	Operative method	reconstruction method	Resected side of pelvis	Enneking classification	Iliac crest	L5/S	Curve direction	Cobb angle					Change ratio of Cobb angle
											Curve range	Pre	Post1	Post2	Post3	1st interval	2nd interval	3rd interval
1	F	82	UPS	EH	-	Right	P1,2,3(P1 partial)	Resected	Presearved	Convex towards unresected side	Th9-L5	1.2	2.9	2.7	2.7	1.7	-0.2	0
2	F	56	UPS	EH	-	Left	P2,3	Presearved	Presearved	Convex towards unresected side	Th7-L5	-2.5	5.6	7.7	8	8.1	2.1	0.3
3	M	66	OS	EH	-	Left	P1,2,3(P1 partial)	Resected	Presearved	Convex towards resected side	L3-5	2.9	9.3	10.3	10.7	6.4	1	0.4
4	F	28	MPNST	EH	-	Right	P1,2,3,4(P1,3,4 partial)	Presearved	Presearved	Convex towards unresected side	Th11-L5	4.1	8.5	8.3	8.1	4.4	-0.2	-0.2
5	F	66	CS	EH	-	Right	P1,2,3,4(P4 partial)	Resected	Presearved	Convex towards resected side	L1-5	1.1	14.3	15.6	17.3	13.2	1.3	1.7
6	M	45	SS	EH	-	Right	P2,3	Presearved	Presearved	Convex towards unresected side	Th11-L4	2.1	8.4	6.4	5.8	6.3	-2	-0.6
7	F	71	CS	EH	-	Left	P2,3	Resected	Presearved	Convex towards resected side	L2-4	8.5	19.1	N/A	N/A	10.6	N/A	N/A
8	F	21	SS	EH	-	Left	P1,2(P2partial)	Resected	Presearved	Convex towards unresected side	Th9-L4	5.2	12.5	13.5	15.6	7.3	1	2.1
9	F	49	CS	EH	-	Right	P1,2,3,4(P4 partial)	Resected	Resected	Convex towards resected side	L1-5	3.8	19.1	22.5	25.2	15.3	3.4	2.7
10	F	21	OS	EH	-	Left	P1,2,3,4(P4 partial)	Resected	Resected	Convex towards resected side	L2-5	1.6	11	17.1	16.6	9.4	6.1	-0.5
11	M	25	OS	EH	-	Left	P1,2,3,4(P4 partial)	Resected	Resected	Convex towards resected side	L3-5	1.4	22.7	29.8	30	21.3	7.1	0.2
12	M	16	OS	EH	Pelvic ring reconstruction with fibla grafts	Left	P2,3	Presearved	Presearved	Convex towards unresected side	Th6-L5	-2.5	9.4	N/A	N/A	11.9	N/A	N/A
13	F	68	OS	EH	Pelvic ring reconstruction with fibla grafts	Left	P1,2,3	Resected	Presearved	Convex towards resected side	L2-5	-3.8	2.5	3.9	N/A	6.3	1.4	N/A
14	F	44	CS	IH	Hip transposition	Left	P1,2	Resected	Presearved	Convex towards unresected side	Th8-L4	7.8	15.5	19	18	7.7	3.5	-1
15	F	71	MPNST	IH	Hip transposition	Left	P2,3	Presearved	Presearved	Convex towards resected side	Th10-L5	0.3	2.7	2.9	1.2	2.4	0.2	-1.7
16	F	46	Phosphaturic mesenchymal tumor	IH	Hip transposition	Right	P2	Presearved	Presearved	Convex towards unresected side	Th12-L5	0.8	4.3	5.1	3.8	3.5	0.8	-1.3
17	F	16	Unclassifiable	IH	Hip transposition	Left	P2	Presearved	Presearved	Convex towards unresected side	Th10-L5	-1.3	0.4	1	0.8	1.7	0.6	-0.2
18	M	31	CS	IH	Hip transposition	Right	P1,2,3(P1,3 partial)	Presearved	Presearved	Convex towards unresected side	Th10-L5	2.5	5	5.4	5	2.5	0.4	-0.4
19	M	13	OS	IH	Hip transposition	Left	P2,3	Presearved	Presearved	Convex towards resected side	Th8-L2	2.1	3	4.2	5.3	0.9	1.2	1.1
20	F	68	OS	IH	Hip transposition	Right	P2,3	Presearved	Presearved	Convex towards unresected side	L1-5	4	6.2	5.7	N/A	2.2	-0.5	N/A
21	M	9	ES	IH	Hip transposition	Right	P1,2	Resected	Presearved	Convex towards unresected side	Th11-L3	2.3	4.7	7.9	N/A	2.4	3.2	N/A
22	M	69	OS	IH	Hip transposition	Right	P1,2,3(P3 partial)	Resected	Presearved	Convex towards resected side	Th8-L3	5.6	5	N/A	N/A	-0.6	N/A	N/A
23	F	55	OS	IH	Hip transposition	Right	P1,2,3,4(P3, 4 partial)	Resected	Presearved	Convex towards resected side	L2-5	3.4	7	10.2	N/A	3.6	3.2	N/A
24	F	54	Hemangiopericytoma (metastatic)	IH	Hip transposition	Left	P1,2(P2partial)	Resected	Presearved	Convex towards unresected side	Th7-L3	0.2	7.1	6.2	7.6	6.9	-0.9	1.4
25	M	59	CS	IH	Megaprosthesis	Right	P1,2,3	Resected	Presearved	Convex towards unresected side	Th11-L5	-1.3	-0.9	2.6	1.2	0.4	3.5	-1.4
26	M	38	CS	IH	Megaprosthesis	Left	P1,2,3	Resected	Presearved	Convex towards unresected side	Th12-L4	1.7	2.8	3.3	3.1	1.1	0.5	-0.2
27	F	28	OS	IH	Megaprosthesis	Right	P1,2,3	Resected	Presearved	Convex towards unresected side	Th11-L4	1.1	1.9	2	2.9	0.8	0.1	0.9
28	M	67	Renal cell carcinoma (metastatic)	IH	Megaprosthesis	Right	P2,3(P3 partial)	Presearved	Presearved	Convex towards unresected side	Th11-L5	5.7	6.3	7.5	N/A	0.6	1.2	N/A
29	M	22	Hemangiopericytoma	IH	Megaprosthesis	Left	P2,3(P3 partial)	Presearved	Presearved	Convex towards resected side	L2-5	-1.1	0.8	N/A	N/A	1.9	N/A	N/A
30	M	57	CS	IH	Megaprosthesis	Right	P1,2,3	Resected	Presearved	Convex towards unresected side	L1-5	1	1.6	N/A	N/A	0.6	N/A	N/A
